# Supplementary material for: Whole Exome Sequencing for the Identification of Mutations in Bone Marrow CD34+Cells in Hodgkin Lymphoma
Source: Curr Issues Mol Biol. 2025 Oct 23;47(11):880. doi: 10.3390/cimb47110880 (PMC12651673; doi:10.3390/cimb47110880)
Supplement: Supplementary file 1 [file cimb-47-00880-s001.zip]

Archive with 1 entries (1 files):
- cimb-3908112-supplementary.pdf
